# Supplementary material for: Results from ten years of post-market environmental monitoring of genetically modified MON 810 maize in the European Union
Source: PLoS One. 2020 Apr 24;15(4):e0217272. doi: 10.1371/journal.pone.0217272 (PMC7182268; doi:10.1371/journal.pone.0217272)
Supplement: S4 File — (XLSX) [file pone.0217272.s004.xlsx]

## Sheet: Sheet1
	MON 810 publications 2005-2016
			Food and feed									Environmental									Reviews
	Year	Total Number	Toxicity / Animal feeding studies	Molecular characterisation	Protein expression	Toxicity / In vitro studies	Composition/ Nutrition	Protein/ DNA fate in digestive tract	Allergenicity studies of the protein or the whole food/feed	Mycotoxins	Other	Spillage and consequences thereof	Agronomy	Non Target Organisms	Gene flow	Protein/DNA fate in soil or in stream water	Toxin fate in soil, microbial communities and other	IRM/ Impact of management practices	Ecology	Other	FF	ENV	General
1	2005-2006	35	5							3				12			9				1	5
			8									21									6
2	2006-2007	64	11							2				27			10	8			2	3	1
			13									45									6
3	2007-2008	72	11										3	36			16					5	1
			11									55									6
4	2008-2009	52	3	1			1		2	2				14	3	10		7	1	8
			9									43									0
5	2009-2010	37	2	5			1		2			1		9		6		6				5
			10									22									5
6	2010-2011	40	3	1	1			3	2	2				9		7		9			1	2
			12									25									3
7	2011-2012	32	6	1			5							3		2		4	1		3	7
			12									10									10
8	2012-2013	37	6				1	1	3					11			6	5			1	3
			11									22									4
9	2013-2014	23	7			1	1							9				3				2
			9									12									2
10	2014-2015	31	2	2					3				3	13				2			5	1
			7									18									6
	TOTAL	423	102									273									48
